# Supplementary material for: Identification of Salt Tolerance Related Candidate Genes in ‘Sea Rice 86’ at the Seedling and Reproductive Stages Using QTL-Seq and BSA-Seq
Source: Genes (Basel). 2023 Feb 10;14(2):458. doi: 10.3390/genes14020458 (PMC9956910; doi:10.3390/genes14020458)
Supplement: Supplementary file 1 [file genes-14-00458-s001.zip › Supplementary Tables.xlsx]

## Sheet: Sheet1
Table S1. List of primers used in the study.
Trans ID	Left Primer	Right Primer
LOC_Os04g09780.1	AGCGTTGATAACCCAAGCGA	TGTATGCACCACAGGCCAAT
LOC_Os04g03320.1	TGAACAGGTGACTTCGGTGG	ATGGTCCGTATGTCTTGCCG
LOC_Os04g03360.1	CAGCAACATGGAGGACGTGA	CATGGATCGTTGCTTACCTCA
LOC_Os04g08350.1	ATGGAGAGGGCTCTGATGAGCCTCA	TTGCTGGTCTGTCCTTGACG
LOC_Os04g01740.1	ATGGCGGCGGCGGGGGACGTGCAGA	GTCGTCGTTGTGCTTGGTG
BGIOSGA024918	TAACCATTGGGAACTTCATC	GGCATATGTTAGGAGGGTAA
BGIOSGA006170	CGTAGAGCCAATGATAGAGG	GTCAGACACGGATACCAAAT
BGIOSGA005945	TGCTATGTACTTGCCGTAAA	CTTCCATTGTAAGGTGGTGT
BGIOSGA019540	AAATTCATCTCGCAGTTTTC	CATAGGGCTTGTTTAGTTGG
BGIOSGA032677	TGATGGTTCTCAACATTGTC	AAGCATACACACTGAAACAGAG
BGIOSGA038294	ACCAGCACGGCGTCAAT	TCGCCACAAGCCTATCCC
Table S2. Data quantity and quality of SR86/Nip whole-genome resequencing.
sample	BMK_ID	Read Sum	Q20(%)	Q30(%)	GC(%)
SR86	R01	41501820	97.38	92.98	42.5
Nip	R02	39818347	97.81	93.89	42.27
F2 Salt intolerant group	R03	61862786	97.52	93.32	42.69
F2 Salt tolerance group	R04	62315993	97.7	93.66	42.28
Note: BMK_ID: uniform number of project samples by baimaike;Read Sum: number of initial sequencing reads;Q20(%) : the percentage of the total number of bases whose mass value is greater than or equal to 20; Q30(%) : the percentage of the total number of bases whose mass value is greater than or equal to 30; GC(%) : sample GC contents of sample.
Table S3. Sequencing depth and coverage statistics of SR86/Nip whole-genome resequencing.
BMK ID	Total_reads	Mapped(%)	Properly_mapped(%)	Ave_depth	Cov_ratio_1X(%)	Cov_ratio_5X(%)	Cov_ratio_10X(%)
R01	83003640	96.45	90.21	29	91.42	87.26	83.84
R02	79636694	99.43	98.46	30	98.79	97.48	95.88
R03	123725572	96.08	92.47	41	99.29	98.33	96.91
R04	124631986	97.76	93.71	43	99.16	98.04	96.3
Note: Ave-depth: the average coverage depth of the sample; Coverage: the ratio of the number of bases at a given depth and above to the total number of bases in the reference genome.
Ave-depth: the average coverage depth of the sample; Coverage: the ratio of the number of bases at a given depth and above to the total number of bases in the reference genome.
Table S4. Data quantity and quality of SR86/9311 whole-genome resequencing.
sample	BMK_ID	Raw_Reads	Clean_Base	Q20(%)	Q30(%)	GC(%)
SR86	SR86	8789199300	8777526000	96.15	90.14	43.88
9311	9311	6698798400	6690032400	96.21	90.41	43.8
G1	G1	12, 388,670,700	12376221900	96.09	90.18	43.29
G2	G2	13197716700	13176368400	97.22	92.45	43.63
Note: BMK_ID: uniform number of project samples by baimaike;Raw_Reads: number of initial sequencing reads;Clean_bases: number of filtered bases, number of Clean Reads times sequence length;Q20(%) : the percentage of the total number of bases whose mass value is greater than or equal to 20; Q30(%) : the percentage of the total number of bases whose mass value is greater than or equal to 30; GC(%) …
Table S5. Sequencing depth and coverage statistics of SR86/9311 whole-genome resequencing.
BMK ID	Total_reads	Mapped(%)	Ave_depth	Cov_ratio_1X(%)	Cov_ratio_4X(%)
SR86	58516840	97.32	20.53	88.17	84.24
9311	44600216	98.9	14.79	91.57	88.89
G1	82508146	97.5	26.16	94.05	90.49
G2	87842456	97.55	28.98	93.51	88.29
Note: Total_Reads: Clean Reads; Mapped (%): the percentage of Clean Reads that are mapped to the reference genome as a percentage of all Clean Reads; Properly mapped: the Clean Reads distribution of the two-end sequencing sequence is located on the reference genome and the distance matches the length of the sequenced fragment. Ave-depth: the average coverage depth of the sample; Coverage: the rat…
Ave-depth: the average coverage depth of the sample; Coverage: the ratio of the number of bases at a given depth and above to the total number of bases in the reference genome.
Table S6. SNP statistics of whole-genome resequencing.
BMK ID	SNP	Transition	Transversion	Ti/Tv
R01	2136340	1536939	599401	2.56
R02	14323	9416	4907	1.91
R03	2094334	1507083	587251	2.56
R04	2132173	1534306	597867	2.56
SNP: number of detected SNPs; Transition: number of transition SNPs; transversion: number of transversion SNPs; Ti/Tv: SNPs ratio of transition and transversion
Table S7. InDel statistics of whole genome and coding regions.
Sample	CDS-Insertion	CDS-Deletion	CDS-Het	CDS-Homo	CDS-Total	Genome-Insertion	Genome-Deletion	Genome-Het	Genome-Homo	Genome-Total
R01	11521	13058	5870	18709	24579	222803	228859	51740	399922	451662
R02	203	318	263	258	521	3625	4974	5786	2813	8599
R03	11043	12603	23246	400	23646	216731	225052	437072	4711	441783
R04	11166	12792	23466	492	23958	220470	228662	444023	5109	449132
#Total	12937	14344	--	--	27281	239514	242828	--	--	482342
CDS: InDel statistics of coding regions; Genome: InDel statistics of whole genome; Insertion: number of insertions; Deletetion: number of deletions; Heterozygosity: number of heterozygous InDel; Homozygosity: number of homozygous InDel; Total : total number of detected InDel (remove duplicates)
